# Supplementary material for: Conservation, duplication, and loss of the Tor signaling pathway in the fungal kingdom
Source: BMC Genomics. 2010 Sep 23;11:510. doi: 10.1186/1471-2164-11-510 (PMC2997006; doi:10.1186/1471-2164-11-510)
Supplement: Additional file 3 — supplemental Table 1 - Accession numbers of putative Tor pathway components. Putative Tor pathway components were assigned using reciprocal best hit BLAST matches with the following public databases: S. cerevisiae, SGD, http://www.yeastgenome.org; S. pombe, GeneDB, http://www.genedb.org/genedb/pombe/index.jsp; P. ostreatus, JGI, http://genome.jgi-psf.org/PleosPC15_1/PleosPC15_1.home.html; M. circinelloides, JGI and the Mucor Genome Project, http://genome.jgi-psf.org/Mucci1/Mucci1.home.html; R. oryzae, Broad Institute, http://www.broadinstitute.org/annotation/genome/rhizopus_oryzae/MultiHome.html; P. blakesleeanus, JGI, http://genome.jgi-psf.org/Phybl1/Phybl1.home.html; B. dendrobatidis, Broad Institute, http://www.broadinstitute.org/annotation/genome/batrachochytrium_dendrobatidis/MultiHome.html; S. punctatus, Broad Institute and the UNICORN initiative, http://www.broadinstitute.org/annotation/genome/multicellularity_project/MultiHome.html; M. brevicollis, JGI, http://genome.jgi-psf.org/Monbr1/Monbr1.home.html; S. rosetta, Broad Institute and the UNICORN initiative, http://www.broadinstitute.org/annotation/genome/multicellularity_project/MultiHome.html; C. owczarzaki, Broad Institute and the UNICORN initiative, http://www.broadinstitute.org/annotation/genome/multicellularity_project/MultiHome.html; E. cuniculi, E. bieneusi, and N. ceranae, NCBI, http://www.ncbi.nlm.nih.gov/sutils/genom_table.cgi?organism=fungi. [file 1471-2164-11-510-S3.XLS]

## Sheet: Sheet3
	Ascomycota		Basidiomycota	Zygomycota			Chytridiomycota		Microsporidia	Choanoflagellata		Filasteria
	S. cerevisiae	S. pombe	P. ostreatus	M. circinelloides	R. oryzae	P. blakesleeanus	B. dendrobatidis	S. punctatus	Microsporidia	M. brevicollis	S. roestta	C. owczarzaki
Tor1	YJR066W	SPBC30D10.10c	fgenesh1_pm.C_scaffold_6000268	fgeneshMC_pm.2_#_285	RO3G_11879	fgeneshPB_pg.72__12	BDEG_08293	SPPG_06307	-	fgenesh1_pg.scaffold_2000403	PTSG_11127	CAOG_05096
Kog1	YHR186C	SPAC57A7.1	estExt_fgenesh2_pg.C_31003	fgeneshMC_pm.7_#_268	RO3G_00347	estExt_Genewise1.C_40417	BDEG_03974	SPPG_01842	-	fgenesh2_pg.scaffold_19000095	-	CAOG_08026
Tco89	YPL180W	-	-	-	-	-	-	-	-	-	-	-
Lst8	YNL006W	SPBC21B10.05c	fgenesh3_kg.1_#_19_#_130_1_CCFG_CCFH	estExt_Genewise1Plus.C_21830	RO3G_06076	estExt_Genewise1Plus.C_90172	BDEG_06132	SPPG_02148	-	estExt_fgenesh2_pg.C_290008	-	CAOG_04196
Tor2	YKL203C	SPBC216.07c	e_gw1.11.401.1	-	-	-	BDEG_05727	-	-	-	-	-
Avo1	YOL078W	SPAPYUG7.02c	estExt_fgenesh2_pg.C_110136	fgeneshMC_pg.11_#_69	RO3G_01403	estExt_Genewise1Plus.C_120174	BDEG_02694	SPPG_02223	-	-	-	-
Avo2	YMR068W	-	-	fgeneshMC_pg.7_#_223	RO3G_12750	fgeneshPB_pg.62__39	BDEG_06898	SPPG_02014	-	-	PTSG_07249	CAOG_05379
Avo3	YER093C	SPBC12C2.02c	fgenesh1_pm.C_scaffold_7000345	gw1.4.1245.1	RO3G_16948	gw1.42.2.1	BDEG_05047	SPPG_00443	-	fgenesh2_pg.scaffold_20000082	PTSG_11501	CAOG_05305
Bit61	YJL058C	-	-	-	-	-	-	-	-	-	-	-
Tsc1	-	SPAC22F3.13	estExt_Genewise1.C_11768	fgeneshMC_pg.1_#_192	RO3G_12162	fgeneshPB_pg.2__800	-	SPPG_00414	-	-	-	-
Tsc2	-	SPAC630.13c	gw1.9.434.1	e_gw1.5.165.1	RO3G_03221	gw1.36.21.1	BDEG_00530	SPPG_01788	-	estExt_fgenesh1_pg.C_450003	PTSG_06365	CAOG_02227
Rhb1	YCR027C	SPBC428.16c	fgenesh1_pm.C_scaffold_4000561	e_gw1.7.788.1	RO3G_09734	fgeneshPB_kg.4__16__4334943:1	BDEG_00850	SPPG_03205	-	-	-	-
Ego1	YKR007W	-	-	-	-	-	-	-	-	-	-	-
Ego3	YBR077C	-	-	-	-	-	-	-	-	-	-	-
Gtr1	YML121W	SPBC337.13c	fgenesh1_pm.C_scaffold_1000693	fgeneshMC_pm.3_#_202	RO3G_03979	estExt_fgeneshPB_pg.C_570022	BDEG_08558	SPPG_05757	-	-	PTSG_00097	CAOG_06067
				estExt_fgeneshMC_pg.C_20535	RO3G_08768
Gtr2	YGR163W	SPCC777.05	estExt_Genewise1Plus.C_81222	gw1.5.472.1	RO3G_17066	estExt_Genewise1Plus.C_30020	BDEG_02745	SPPG_03925	-	estExt_gwp_gw1.C_20276	PTSG_09517	CAOG_04482
				estExt_Genewise1Plus.C_51236	RO3G_12792
Vam6	YDL077C	SPAC23H4.14	e_gw1.8.1045.1	estExt_Genewise1Plus.C_31367	RO3G_02435	estExt_fgeneshPB_pg.C_70371	BDEG_02272	SPPG_03886	-	-	PTSG_01557	CAOG_02843
Sit4	YDL047W	SPCC1739.12	fgenesh1_pm.C_scaffold_9000209	e_gw1.1.2100.1	-	estExt_Genewise1Plus.C_20338	BDEG_02719	SPPG_07631	-	estExt_fgenesh1_pg.C_240111	-	CAOG_01442
Tap42	YMR028W	SPCC63.05	fgenesh2_pg.1_#_793	estExt_fgeneshMC_pg.C_30979	RO3G_02496	gw1.3.848.1	BDEG_02868	SPPG_00379	-	-	PTSG_07889	CAOG_03153
Sch9	YHR205W	SPAC1B9.02c	gw1.4.573.1	-	-	-	BDEG_04840	SPPG_00618	-	-	-	CAOG_05660
Ypk2	YMR104C	SPCC24B10.07	-	-	RO3G_14938	-	-	-	-	-	PTSG_06783	CAOG_01911
